# Supplementary material for: Perspectives on Reducing Barriers to the Adoption of Digital and Computational Pathology Technology by Clinical Labs
Source: Diagnostics (Basel). 2025 Mar 21;15(7):794. doi: 10.3390/diagnostics15070794 (PMC11988507; doi:10.3390/diagnostics15070794)
Supplement: Supplementary file 1 [file diagnostics-15-00794-s001.zip]

Archive with 2 entries (2 files):
- diagnostics-3505119-supplementary-figures.pdf
- diagnostics-3505119-supplementary-questionnaire.pdf
